# Supplementary material for: Clinical Efficacy and Safety of Sodium Thiosulfate in the Treatment of Uremic Pruritus: A Meta-Analysis of Randomized Controlled Trials
Source: Toxins (Basel). 2021 Oct 30;13(11):769. doi: 10.3390/toxins13110769 (PMC8624535; doi:10.3390/toxins13110769)
Supplement: Supplementary file 1 [file toxins-13-00769-s001.zip]

Archive with 2 entries (2 files):
- Table S2. STS for UP search protocol_ supplementary data.xlsx
- toxins-1427742-supplementary.pdf
